# Supplementary material for: Impact of Various Washing Protocols on the Mitigation of Escherichia coli Contamination in Raw Salad Vegetables
Source: Microorganisms. 2024 Oct 21;12(10):2103. doi: 10.3390/microorganisms12102103 (PMC11510425; doi:10.3390/microorganisms12102103)
Supplement: Supplementary file 1 [file microorganisms-12-02103-s001.zip]

Archive with 1 entries (1 files):
- microorganisms-3216366-supplementary.pdf
